# Supplementary material for: Effects of monoglucosyl hesperidin on human lymphatic circulatory function: A randomized placebo-controlled, double-blind, crossover trial
Source: Sci Rep. 2026 Jun 10;16:18010. doi: 10.1038/s41598-026-36166-1 (PMC13253825; doi:10.1038/s41598-026-36166-1)
Supplement: Supplementary file 4 — Supplementary Material 4 [file 41598_2026_36166_MOESM4_ESM.xlsx]

## Sheet: SG_Background (251216)
Table 3 Background of the subgroups (FAS)
	with exercise				without exercise
	Total cases: n = 21				Test tablet prior group: n = 9
	Men 14, Women 7				Men 3, Women 6
Age (years)	38.5455	±	7.88445		38.8889	±	7.55719
Height (cm)	166.827	±	8.54936		161.811	±	8.99853
Weight (kg)	60.8591	±	8.74025		56.3111	±	9.54102
BMI (kg/m²)	21.7864	±	1.83415		21.4	±	1.95832
Table 4 Background of the subgroups (PPS)
	with exercise				without exercise
	Total cases: n = 21				Test tablet prior group: n = 8
	Men 14, Women 7				Men 3, Women 5
Age (years)	38.5	±	7.9		38.25	±	7.81482
Height (cm)	166.827	±	8.54936		162.1	±	9.57512
Weight (kg)	60.8591	±	8.74025		56.9875	±	9.96643
BMI (kg/m²)	21.7864	±	1.83415		21.575	±	2.01689
